# Supplementary material for: Multi‐Omics Profiling of High‐Grade Serous Ovarian Cancer Reveals an Inflammation‐Related Lipid Metabolism Subtype Associated With Platinum Resistance
Source: Adv Sci (Weinh). 2026 Jul 17:e76482. Online ahead of print. doi: 10.1002/advs.76482 (PMC13377746; doi:10.1002/advs.76482)
Supplement: Supplementary file 2 — Supporting File 2: advs76482‐sup‐0002‐TableS1.xlsx. [file ADVS-9999-e76482-s002.xlsx]

## Sheet: Table S1
Table S1. Clinical and prognostic information of 97 patients with ovarian cancer included in this study.
Patient ID	Proteome sample ID	Metabolome sample ID	Age (year)	FIGO stage	Pathological type	Postoperative residual lesions (cm)	Treatment strategy	Recurrence	PFI (days)	PFI (months)	Survival status	OS (days)	OS (months)	Platinum sensitivity group_1	Platinum sensitivity group_2
P01	S25	NA	57	IIIC	HGSOC	<1	PCS	yes	398	13.076	dead	2801	92.0246	sensitive	completely sensitive
P02	S34	32	47	IIIC	HGSOC	<1	PCS	yes	306	10.0534	dead	1702	55.9179	sensitive	partially sensitive
P03	S18	18	55	IIIC	HGSOC+OEC	no residue	PCS	yes	395	12.9774	dead	1592	52.3039	sensitive	completely sensitive
P04	S49	46	59	IIB	HGSOC	no residue	PCS	yes	815	26.7762	alive	4220	138.645	sensitive	completely sensitive
P05	NA	2	47	IIIC	HGSOC	<1	PCS	yes	457	15.0144	dead	1626	53.4209	sensitive	completely sensitive
P06	S13	13	57	IIIC	HGSOC	<1	PCS	yes	165	5.42094	dead	1447	47.54	resistant	resistant
P07	NA	4	59	IIIC	HGSOC	no residue	IDS	yes	175	5.74949	alive	776	25.4949	resistant	resistant
P08	S50	47	48	IIIA	HGSOC	no residue	PCS	yes	68	2.23409	dead	1064	34.9569	resistant	resistant
P09	S89	78	66	IIIC	HGSOC	no residue	PCS	yes	2589	85.0595	alive	2729	89.6591	sensitive	completely sensitive
P10	S44	41	59	IV	HGSOC	<1	IDS	yes	108	3.54825	dead	957	31.4415	resistant	resistant
P11	S81	77	60	IIIC	HGSOC	no residue	IDS	yes	112	3.67967	dead	362	11.8932	resistant	resistant
P12	S65	62	44	IV	HGSOC	<1	IDS	yes	81	2.66119	dead	1315	43.2033	resistant	resistant
P13	S51	48	54	IIA	HGSOC	<1	PCS	yes	516	16.9528	alive	1825	59.9589	sensitive	completely sensitive
P14	S60	57	44	IV	HGSOC	no residue	PCS	yes	1817	59.6961	alive	2772	91.0719	sensitive	completely sensitive
P15	S36	33	54	IIIC	HGSOC	>1	PCS	yes	122	4.00821	dead	1457	47.8686	resistant	resistant
P16	S66	63	60	IV	HGSOC	<1	PCS	yes	27	0.887064	dead	1601	52.5996	resistant	resistant
P17	S30	28	49	IIIA	HGSOC	no residue	IDS	yes	22	0.722793	dead	678	22.2752	resistant	resistant
P18	S82	76	54	IIIC	HGSOC	no residue	IDS	yes	25	0.821355	dead	405	13.306	resistant	resistant
P19	S53	50	49	IIIC	HGSOC+OCCC	no residue	PCS	yes	2484	81.6099	alive	2666	87.5893	sensitive	completely sensitive
P20	S19	19	47	IIIC	HGSOC	no residue	IDS	yes	109	3.58111	dead	1014	33.3142	resistant	resistant
P21	S41	38	60	IIIC	HGSOC	<1	PCS	yes	289	9.49487	dead	1461	48	sensitive	partially sensitive
P22	S45	42	71	IIIC	HGSOC	no residue	PCS	yes	1196	39.2936	dead	1633	53.6509	sensitive	completely sensitive
P23	S69	66	47	IIIC	HGSOC	<1	PCS	yes	911	29.9302	alive	2934	96.3943	sensitive	completely sensitive
P24	S67	64	55	IIIC	HGSOC	<1	IDS	yes	166	5.4538	dead	1041	34.2012	resistant	resistant
P25	S9	9	64	IIIC	HGSOC	<1	PCS	yes	210	6.89938	dead	1192	39.1622	sensitive	partially sensitive
P26	S83	75	58	IIIC	HGSOC	>1	IDS	yes	23	0.755647	dead	487	16	resistant	resistant
P27	S40	37	49	IIIC	HGSOC	no residue	IDS	yes	3183	104.575	alive	3976	130.628	sensitive	completely sensitive
P28	S14	14	48	IIIC	HGSOC	<1	PCS	yes	1175	38.6037	dead	2483	81.577	sensitive	completely sensitive
P29	S52	49	60	IIIC	HGSOC	<1	IDS	yes	192	6.30801	dead	1442	47.3758	sensitive	partially sensitive
P30	S68	65	58	IIIC	HGSOC	>1	IDS	yes	174	5.71663	dead	740	24.3121	resistant	resistant
P31	S42	39	58	IIIC	HGSOC	>1	PCS	yes	207	6.80082	dead	1056	34.694	sensitive	partially sensitive
P32	S37	34	54	IV	HGSOC	<1	IDS	yes	440	14.4559	dead	1542	50.6612	sensitive	completely sensitive
P33	S62	59	61	IIIC	HGSOC	no residue	PCS	yes	837	27.499	alive	1829	60.0903	sensitive	completely sensitive
P34	S70	67	54	IIIC	HGSOC	<1	IDS	yes	290	9.52772	alive	476	15.6386	sensitive	partially sensitive
P35	S55	52	53	IIIC	HGSOC	no residue	PCS	no	2971	97.6099	alive	3147	103.392	sensitive	completely sensitive
P36	S84	74	49	IIIC	HGSOC	<1	IDS	yes	14	0.459959	dead	1194	39.2279	resistant	resistant
P37	S29	27	37	IIIC	HGSOC	<1	IDS	yes	525	17.2485	alive	3892	127.869	sensitive	completely sensitive
P38	S61	58	46	IV	HGSOC	>1	IDS	yes	94	3.0883	dead	762	25.0349	resistant	resistant
P39	S1	1	57	IIIC	HGSOC	<1	PCS	yes	164	5.38809	alive	3410	112.033	resistant	resistant
P40	S46	43	56	IIIC	HGSOC	>1	PCS	yes	551	18.1027	dead	655	21.5195	sensitive	completely sensitive
P41	S88	NA	51	IIIC	HGSOC	no residue	PCS	yes	275	9.03491	alive	3788	124.452	sensitive	partially sensitive
P42	S90	3	48	IIIC	HGSOC	<1	PCS	yes	424	13.9302	alive	2764	90.809	sensitive	completely sensitive
P43	S71	68	47	IIIC	HGSOC	<1	IDS	yes	397	13.0431	dead	1613	52.9938	sensitive	completely sensitive
P44	S43	40	49	IIA	HGSOC	<1	PCS	yes	736	24.1807	alive	1826	59.9918	sensitive	completely sensitive
P45	S15	15	62	IV	HGSOC	<1	PCS	yes	518	17.0185	dead	562	18.4641	sensitive	completely sensitive
P46	NA	6	49	IV	HGSOC+OCCC	>1	PCS	yes	256	8.41068	dead	1077	35.384	sensitive	partially sensitive
P47	S39	36	41	IIIC	HGSOC	no residue	IDS	yes	46	1.51129	dead	83	2.7269	resistant	resistant
P48	S38	35	55	IIIA	HGSOC	<1	PCS	yes	372	12.2218	alive	1828	60.0575	sensitive	completely sensitive
P49	S26	25	47	IIA	HGSOC	no residue	PCS	no	1683	55.2936	alive	1826	59.9918	sensitive	completely sensitive
P50	S54	51	49	IIIC	HGSOC	>1	IDS	yes	256	8.41068	dead	727	23.885	sensitive	partially sensitive
P51	S31	29	71	IIIC	HGSOC	no residue	PCS	yes	737	24.2136	dead	2735	89.8563	sensitive	completely sensitive
P52	NA	10	79	IIIC	HGSOC	>1	PCS	yes	1160	38.1109	dead	2911	95.6386	sensitive	completely sensitive
P53	S20	20	37	IIIC	HGSOC	<1	IDS	yes	92	3.02259	dead	534	17.5441	resistant	resistant
P54	S57	54	56	IIIC	HGSOC	<1	PCS	yes	245	8.04928	dead	2726	89.5606	sensitive	partially sensitive
P55	S21	21	43	IIIC	HGSOC	<1	PCS	yes	307	10.0862	dead	1472	48.3614	sensitive	partially sensitive
P56	S85	73	45	IIIC	HGSOC	<1	IDS	yes	79	2.59548	dead	523	17.1828	resistant	resistant
P57	NA	5	53	IIIC	HGSOC	no residue	IDS	yes	70	2.29979	dead	383	12.5832	resistant	resistant
P58	S78	72	74	IIIC	HGSOC	<1	PCS	yes	167	5.48665	dead	513	16.8542	resistant	resistant
P59	S16	16	57	IIIC	HGSOC	no residue	IDS	yes	282	9.26489	dead	1331	43.729	sensitive	partially sensitive
P60	S32	30	53	IIIC	HGSOC	<1	IDS	yes	134	4.40246	dead	767	25.1992	resistant	resistant
P61	S56	53	52	IIB	HGSOC	no residue	IDS	yes	230	7.55647	dead	996	32.7228	sensitive	partially sensitive
P62	S8	8	42	IIIC	HGSOC	<1	PCS	yes	1147	37.6838	dead	3397	111.606	sensitive	completely sensitive
P63	S63	60	63	IIIC	HGSOC	no residue	IDS	yes	59	1.9384	dead	474	15.5729	resistant	resistant
P64	S72	69	60	IV	HGSOC	<1	IDS	yes	161	5.28953	dead	1019	33.4784	resistant	resistant
P65	S17	17	44	IIIC	HGSOC	no residue	PCS	yes	184	6.04517	dead	761	25.0021	sensitive	partially sensitive
P66	S64	61	50	IIIC	HGSOC+OEC	<1	PCS	yes	107	3.5154	dead	692	22.7351	resistant	resistant
P67	S99	55	39	IIIC	HGSOC	>1	IDS	yes	320	10.5133	alive	994	32.6571	sensitive	partially sensitive
P68	S100	79	67	IIIC	HGSOC	no residue	IDS	yes	1368	44.9446	alive	3690	121.232	sensitive	completely sensitive
P69	NA	12	59	IIIA	HGSOC	<1	IDS	yes	91	2.98973	dead	975	32.0329	resistant	resistant
P70	S33	31	46	IIA	HGSOC	no residue	PCS	yes	2553	83.8768	alive	3676	120.772	sensitive	completely sensitive
P71	S27	NA	51	IIIC	HGSOC	no residue	PCS	yes	2144	70.4394	alive	3230	106.119	sensitive	completely sensitive
P72	S22	22	57	IIB	HGSOC	no residue	PCS	no	2822	92.7146	alive	2983	98.0041	sensitive	completely sensitive
P73	S7	7	53	IIIC	HGSOC	no residue	PCS	yes	1308	42.9733	dead	1993	65.4784	sensitive	completely sensitive
P74	S28	26	52	IIIC	HGSOC	>1	PCS	yes	202	6.63655	dead	685	22.5051	sensitive	partially sensitive
P75	S11	11	45	IIIC	HGSOC	no residue	PCS	yes	1614	53.0267	alive	2738	89.9548	sensitive	completely sensitive
P76	S23	23	51	IIA	HGSOC	no residue	PCS	yes	602	19.7782	dead	1924	63.2115	sensitive	completely sensitive
P77	S73	70	66	IIIC	HGSOC	<1	PCS	yes	128	4.20534	alive	899	29.5359	resistant	resistant
P78	S47	44	47	IIIB	HGSOC	<1	IDS	yes	29	0.952772	dead	450	14.7844	resistant	resistant
P79	S59	56	44	IIIC	HGSOC	<1	IDS	yes	20	0.657084	dead	619	20.3368	resistant	resistant
P80	S48	45	48	IIIA	HGSOC	no residue	IDS	no	2820	92.6489	alive	2988	98.1684	sensitive	completely sensitive
P81	S74	71	50	IIIC	HGSOC	>1	PCS	yes	38	1.24846	dead	575	18.8912	resistant	resistant
P82	S24	24	57	IIIC	HGSOC	no residue	IDS	yes	479	15.7372	alive	643	21.1253	sensitive	completely sensitive
P83	S92	90	50	IIIC	HGSOC	>1	PCS	no	2368	77.7988	alive	2556	83.9754	sensitive	completely sensitive
P84	S77	80	53	IIIC	HGSOC	<1	PCS	yes	196	6.43943	dead	1341	44.0575	sensitive	partially sensitive
P85	S93	87	60	IIIA	HGSOC	<1	PCS	no	2375	78.0287	alive	2526	82.9897	sensitive	completely sensitive
P86	NA	85	54	IIIC	HGSOC	>1	IDS	yes	17	0.558522	dead	465	15.2772	resistant	resistant
P87	S87	84	45	IIIA	HGSOC	>1	IDS	yes	136	4.46817	dead	603	19.8111	resistant	resistant
P88	S79	82	58	IIIC	HGSOC	>1	PCS	yes	22	0.722793	dead	540	17.7413	resistant	resistant
P89	S80	81	43	IIIC	HGSOC	<1	PCS	yes	181	5.94661	dead	1204	39.5565	resistant	resistant
P90	S91	88	42	IIIC	HGSOC	no residue	PCS	yes	447	14.6858	alive	1912	62.8172	sensitive	completely sensitive
P91	S94	89	38	IIIC	HGSOC	no residue	PCS	yes	460	15.1129	alive	1516	49.807	sensitive	completely sensitive
P92	S95	91	72	IV	HGSOC	<1	PCS	yes	288	9.46201	dead	565	18.5626	sensitive	partially sensitive
P93	S96	93	56	IIIC	HGSOC	no residue	PCS	yes	503	16.5257	dead	1100	36.1396	sensitive	completely sensitive
P94	S97	83	56	IIA	HGSOC	no residue	PCS	no	1478	48.5585	alive	1623	53.3224	sensitive	completely sensitive
P95	S86	86	59	IV	HGSOC	<1	IDS	yes	62	2.03696	alive	1555	51.0883	resistant	resistant
P96	S98	92	44	IV	HGSOC	<1	PCS	no	1435	47.1458	alive	1571	51.614	sensitive	completely sensitive
P97	NA	94	49	IIIA	HGSOC	<1	IDS	yes	379	12.4517	alive	1178	38.7023	sensitive	completely sensitive
Note: FIGO, International Federation of Gynecology and Obstetrics. HGSOC, high-grade serous ovarian cancer. OEC, ovarian endometrioid carcinoma. OCCC, ovarian clear cell carcinoma. PCS, primary cytoreductive surgery. IDS, interval debulking surgery. PFI, platinum-free interval (i.e., the time period from the last administration of platinum-based chemotherapy to disease recurrence or the last foll…
